# Supplementary material for: NH2-Functionalized Magnetic Nanoparticles for the N-Glycomic Analysis of Patients with Multiple Sclerosis
Source: Int J Mol Sci. 2022 Aug 13;23(16):9095. doi: 10.3390/ijms23169095 (PMC9409089; doi:10.3390/ijms23169095)
Supplement: Supplementary file 1 [file ijms-23-09095-s001.zip]

Archive with 1 entries (1 files):
- ijms-1819494-supplementary.pdf
